# Supplementary material for: Using path analysis to test theory of change: a quantitative process evaluation of the MapSan trial
Source: BMC Public Health. 2021 Jul 16;21:1411. doi: 10.1186/s12889-021-11364-w (PMC8285873; doi:10.1186/s12889-021-11364-w)
Supplement: Supplementary file 3 — Additional file 3. Questionnaire developed for the MapSan process evaluation. Portuguese with English translation. [file 12889_2021_11364_MOESM3_ESM.xlsx]

## Sheet: Sheet1
Form	Round		Variable type	FRC	Survey question / Description (portuguese)	Survey question / Description (English)	Codes Potuguese	Codes English	File	Notes
				Form/ recoded/ calculated
Main/ Chefe	1	deploy	str202	R	Deployment	Deployment	SPRING LAUNCH
Main/ Chefe	1	enumerator	str107	F	Enumerator	Enumerator	We consult code
Main/ Chefe	1	status	str69	F	Status	Status	FINAL
Main/ Chefe	1	responsecode	str54	F	Response Code	Response Code
Main/ Chefe	1	draftedon	str16	F	Drafted On	Drafted On	Date & time
Main/ Chefe	1	submittedon	str67	F	Submitted On	Submitted On	Date & time
Main/ Chefe	1	approvallevel	byte	F	Approval Level	Approval Level	blank
Main/ Chefe	1	ipaddress	str15	F	IP Address	IP Address	integer
Main/ Chefe	1	d01	byte	F	Nome da inquiridora	Enumerator name
Main/ Chefe	1	d02	str16	F	Hora de inicio da entrevista	start time	Date and time
Main/ Chefe	1	d02timeanswered	str16	F	Hora de inicio da entrevista (Time Answered)	start time	Date and time
Main/ Chefe	1	d03	byte	F	Nome do Barrio	Barrio name	0. Aeroporto A 1. Aeroporto B 2. Chamanculo A 3. Chamanculo B 4. Chamanculo C 5. Chamanculo D 6. Malanga 7. Maxaquene A 8. Maxaquene B 15. Maxaquene C 9. Maxaquene D 10. Minkadjuine 11. Munhuana 12. Unidade 7 13. Urbanizacao 14. Xipamanine
Main/ Chefe	1	d03a	byte	F	Composto	Compound	0. Controlo 1. Intervenção
Combined	1	d05a	float	R	Tipo de participante	type of participant	1. Cuidadora principal 2. Outro residente do composto seleccionado aleatoriamente 3. Chefe	1. Primary caregiver (MS enrolled child) 2. Another resident of the compound 3. Chefe		Option 3 Chefe added when data from both forms was merged
Main	1	d05b1	long	F	Código da Criança	Child code (if MAPSAN enrolled)	8 digits			Code which was supplied by We Consult - only for R1
Main /chefe	1	d05	long	F	Código do(a) participante	Participant code	7 digits			•First FOUR digits are compound ID •Final digit for respondent number (1,2 0r 3) •Fifth digits relates to respondent type
Combined	1	compoundcode	str4	C	Compound code	n/a	4 digits			If it starts 3XXX = control 2XXX = intervention New variable added post merge
Main/ Chefe	1	d05locationansweredlatitude	float	F	Código do(a) participante (Location Answered) (latitude)	Lattitude	integer
Main/ Chefe	1	d05locationansweredlongitude	float	F	Código do(a) participante (Location Answered) (longitude)	Longitude	integer
Main/ Chefe	1	d05locationansweredaccuracy	float	F	Código do(a) participante (Location Answered - accuracy)	Accuracy	integer
Main/ Chefe	1	d05locationansweredaltitude	float	F	Código do(a) participante (Location Answered - altitude)	Altitude	integer
Main/ Chefe	1	d05b2	byte	F	O/A participante consentiu?	Has participant consented?	0. Nao 1. Sim	0. No 1. Yes
Main/ Chefe	1	r01	byte	F	(NÃO LEIA): Género do entrevistado	Gender of participant	1. Homem 2. Mulher	1. Man 2. Woman
Main/ Chefe	1	r02	byte	F	Quantos anos tem?	How old are you?	integer (years)
Main/ Chefe	1	r02a	int	R	Ha quanto tempo vive neste composto?: anos - number	How long have you lived on this compound? (years)	integer (years)
Main/ Chefe	1	r02b	int	R	Ha quanto tempo vive neste composto?: meses - number	How long have you lived on this compound (months)	integer (months)
Main	1	r04	byte	F	Qual é o seu estado civil?	What is your marital status?	1. Solteiro, nunca casou 2. Casado 3. A viver em comunhão 4. Separado 5. Divorciado 6. Viúvo	1. Single, never married 2. Married 3. Living with partner 4. Seperated 5. Divorced 6. Widowed
Main	1	r06	byte	F	Quantos filhos menores de 14 anos tem?	How many children do you have less than 14 years of age?	integer
Main	1	r07	byte	F	Está actualmente grávida?	Are you pregnant?	0. Nao 1. Sim	0. No 1. Yes
Main	1	r07a	byte	F	A sua parceira está actualmente gravida?	Is your partner pregnant?	0. Nao 1. Sim	0. No 1. Yes
Main	1	r09	byte	F	Qual é o seu nível de escolaridade?	What level of schooling have you attained?	1. Nenhum 2. Ensino primário incompleto 3. Ensino primário completo 4. Ensino secundário incompleto 5. Ensino secundário completo 6. Formação técnica incompleta 7. Formação técnica completa 8. Formação superior incompleta 9. Formação superior completa	1. None 2. Some primary 3. Primary completed 4. Some secondary 5. Secondary completed 6. Some technical training 7. Technical training completed 8. Some higher education 9. Some higher education / higher education completed
Main	1	r10	byte	F	Qual é a sua relação com os outros agregados familiares / pessoas no composto?	What is your relationship with the other HHs on this compound?	1. Parentes por sangue 2. Parentes por casamento 3. Vizinhos 4. None 20. Other (please specify)	1. Relatives by birth 2. Relatives by marriage 3. Neighbours 4. None 20. Other (specify) ___________________________________
Main	1	r1020specify	str66	F	Qual é a sua relação com os outros agregados familiares / pessoas no composto? (Other (please specify)) - specify	What is your relationship with the other HHs on this compound? (other)	text
Main	1	r11	byte	F	Quantos agregados familiares existem neste composto?	How many HHs live in this compound?	integer
Main	1	r12	byte	F	Quantas pessoas no total vivem neste composto (incluindo crianças)?	How many people in total live in this compound?	integer
Main	1	r13	byte	F	Quantas crianças menores de 5 anos vivem neste composto?	How many children less than 5 years of age live on this compound?	integer
Main/ chefe	1	r14	byte	F	A sua casa é própria ou arrendada?	Do you own or rent your house?	1. Própria 2. Arrendada do APIE 3. Arrendada de um senhorio/proprietário 4. Arrendada a custo zero	1. Own 2. Rent from APIE 3. Rent from a landlord 4. Rented but do not pay
Main/ chefe	1	r15	byte	F	O dono da casa vive no composto?	Does the landlord live on this compound?	0. Nao 1. Sim	0. No 1. Yes
Main/ chefe	1	r16	byte	F	Qual é a sua relação com o dono da casa?	What is your relationship with the owner of the house?	1. Parentes por sangue 2. Parentes por casamento 3. Vizinhos 4. None 20. Other (please specify)	1. Relatives by birth 2. Relatives by marriage 3. Neighbours 4. None 20. Other (specify) ___________________________________
Main/ chefe	1	r1620specify	str34	F	Qual é a sua relação com o dono da casa? (Other (please specify)) - specify	What is your relationship with the owner of the house? (other)
Main/ chefe	1	r17	byte	F	O dono da casa usa a mesma latrina/ casa de banho que seu AF?	Does the owner of the house use the same latrine/ toilet as your HH?	0. Nao 1. Sim	0. No 1. Yes
Main	1	r18	byte	F	Existe um chefe do composto ou outra pessoa designada como responsável pelo composto ou pelo bloco sanitário / latrina?	Do you have a compound chefe, or other person who is designated as responsible for the latrine/ toilet on this compound?	0. Nao 1. Sim	0. No 1. Yes
Main	1	r19	byte	F	Qual é a sua relação com o chefe do composto / pessoa designada como responsável pelo bloco sanitário / latrina?	What is your relationship to the compound chefe/ person designated responsible for the latrine/ toilet?	1. Parentes por sangue 2. Parentes por casamento 3. Vizinhos 4. None 20. Other (please specify)	1. Relatives by birth 2. Relatives by marriage 3. Neighbours 4. None 20. Other (specify) ___________________________________
Main	1	r1920specify	str44	F	Qual é a sua relação com o chefe do composto / pessoa designada como responsável pelo bloco sanitário / latrina? (Other (please specify)) - specify	What is your relationship to the compound chefe/ person designated responsible for the latrine/ toilet? (other)	text
Main	1	r20	byte	F	Qual é o género do chefe do composto?	What gender is the compound chefe?	1. Homem 2. Mulher	1. Man 2. Woman
Main	1	r221	byte	R	Alguém neste agregado possui algum desses seguintes itens? (escolha todos que se aplicarem)	Does anyone in your HH own the following items? BICYCLE	1. TRUE 0. FALSE	1. TRUE 0. FALSE		recoded TRUE = 1 FALSE = 0, all variables changed to byte
Main	1	r222	byte	R		Does anyone in your HH own the following items? MOTORBIKE	1. TRUE 0. FALSE	1. TRUE 0. FALSE
Main	1	r223	byte	R		Does anyone in your HH own the following items? CAR	1. TRUE 0. FALSE	1. TRUE 0. FALSE
Main	1	r224	byte	R		Does anyone in your HH own the following items? IRON	1. TRUE 0. FALSE	1. TRUE 0. FALSE
Main	1	r225	byte	R		Does anyone in your HH own the following items? FREEZER	1. TRUE 0. FALSE	1. TRUE 0. FALSE
Main	1	r226	byte	R		Does anyone in your HH own the following items? CLOCK	1. TRUE 0. FALSE	1. TRUE 0. FALSE
Main	1	r227	byte	R		Does anyone in your HH own the following items? RADIO	1. TRUE 0. FALSE	1. TRUE 0. FALSE
Main	1	r228	byte	R		Does anyone in your HH own the following items? STEREO	1. TRUE 0. FALSE	1. TRUE 0. FALSE
Main	1	r229	byte	R		Does anyone in your HH own the following items? CASSETTE PLAYER	1. TRUE 0. FALSE	1. TRUE 0. FALSE
Main	1	r2210	byte	R		Does anyone in your HH own the following items? SOFA	1. TRUE 0. FALSE	1. TRUE 0. FALSE
Main	1	r2211	byte	R		Does anyone in your HH own the following items? NONE OF THE ABOVE	1. TRUE 0. FALSE	1. TRUE 0. FALSE
Main	1	r23	byte	F	Qual é a principal fonte de energia que usam para iluminação?	What is your primary source of energy for lighting?	1. Lenha ou baterias? 2. Óleo, parafina ou velas 3. Electricidade, gerador ou painel solar 20. other	1. Firewood or batteries? 2. Oil, paraffin or candles 3. Electricity, generator or solar 20. Other (specify) _______________________________
Main	1	r2320specify	str11	F	Qual é a principal fonte de energia que usam para iluminação? (Other (please specify)) - specify	What is your primary source of energy for lighting? (other)	text
Main	1	r24	byte	F	A sua cozinha está localizada dentro (coberta) ou ao ar livre (fora)?	Is your kitchen located inside (covered) or outside (uncovered)	1. Dentro (Privado) 2. Dentro (Comun) 3. Fora (Privado) 4. Fora (Comun)	1. Inside (private) 2. Inside (shared) 3. Outside (private) 4. Outside (shared)
Main	1	r26	byte	F	Qual é o principal material do piso da sua casa?	What is the primary material your floor is made from?	1. Descoberto 2. Madeira / parqué / mármore / granito / cimento	1. uncovered 2. Wood / parquet, marble / granite /cement
Main	1	r27	byte	F	Qual é o principal material das paredes da sua casa?	What is the primary material your walls are made from?	1. Palha / varas / bambu / palma 2. Madeira ou chapa de zinco 3. Lata / papelão blocos de adobe 4. Pau a pique 5. Blocos de cimento 20. Other	1. reed / sticks / bamboo / palm 2. wood or metal sheets 3. adobe blocks 4. wattle and daub 5. cement blocks 20. other (specify)
Main	1	r2720specify	str50	F	Qual é o principal material das paredes da sua casa? (Other (please specify)) - specify	What is the primary material your walls are made from? (other)	text
Main	1	r28	byte	F	Onde o seu agregado normalmente colecta água?	Where does your HH normally collect water from?	1. Torneira em casa/ torneira privada 2. Torneira no composto 3. Torneira do vizinho 4. Torneira ou fontanário público 5. Poço protegido 6. Poço desprotegido 7. Água da chuva 8. Furo	1. Tap in the home 2. Tap outside the home 3. Neighbours tap 4. Public tap 5. Protected spring 6. Unprotected spring 7. Rainwater 8. Borehole
Main	1	r29	byte	F	Quantas horas por dia a água esta disponível na fonte?	How many hours a day is water available?	1. <1 hora 2. 1-3 horas 3. 4-6 horas 4. 7-8 horas 5. > 8 horas	1. <1 hr 2. 1-3 hrs 3. 4-6 hrs 4. 7-8 hrs 5. > 8 hrs
Main	1	r30	byte	F	Quantas latrinas construídas pela WSUP existem no composto?	How many WSUP latrines are there in this compound?	integer
Main	1	r30a	byte	F	Que tipo de latrina da WSUP existe no composto?	Which type of WSUP latrine is there on this compound?	Blocos sanitarios Latrina partilhada
Main	1	r31	byte	F	Quantas latrinas não construídas pela WSUP existem no composto?	How many non-WSUP latrines are there in this compound	integer
Main	1	v68a	byte	F	Para cada tipo de latrinas / WC, quantos existem no composto : Latrina da WSUP - Number	How many WSUP latrines are there on this compound?	integer
Main	1	v68	byte	F	Para cada tipo de latrinas / WC, quantos existem no composto : Despejo para sistema de esgoto - Number	How many latrines connected to the sewer are there on this compound?	integer
Main	1	v69	byte	F	Para cada tipo de latrinas / WC, quantos existem no composto : Despejo para fossa séptica - Number	How many latrines connected to a septic tank are there on this compound?	integer
Main	1	v70	byte	F	Para cada tipo de latrinas / WC, quantos existem no composto : Despejo manual para fora ou fossa superrficial - Number	How many latrines: flush / pour flush to onsite / above ground pit	integer
Main	1	v71	byte	F	Para cada tipo de latrinas / WC, quantos existem no composto : Latrina com laje de concreto - Number	How many latrines: pit with concrete slab	integer
Main	1	v72	byte	F	Para cada tipo de latrinas / WC, quantos existem no composto : Latrina sem laje de concreto - Number	How many latrines: pit without concrete slab	integer
Main	1	v73	byte	F	Para cada tipo de latrinas / WC, quantos existem no composto : Balde - Number	How many latrines/sites: bucket	integer
Main	1	v74	byte	F	Para cada tipo de latrinas / WC, quantos existem no composto : Plástico - Number	How many latrines/sites: plastic bag	integer
Main	1	v75	byte	F	Para cada tipo de latrinas / WC, quantos existem no composto : Fecalismo a ceu aberto - Number	How many sites: open defecation	integer
Main	1	o00	str64	F	Tire uma foto da latrina	Take a photo of the latrine	photo
Main	1	o01	byte	F	Observe: De que material é feito o piso das latrinas/sanitário?	Observe: What material is the latrine floor made of?	0. Piso de terra 1. Bloco de concreto 2. Laje de concreto 3. Madeira 4. Tijoleira 20. Other	0. Dirt floor 1. Concrete block 2. Concrete slab 3. Wood 4. Scrap metal 20. Other:
Main	1	o0120specify	str28	F	Observe: De que material é feito o piso das latrinas/sanitário? (Other (please specify)) - specify	Observe: What material is the latrine floor made of? (other)	text
Main	1	o02	byte	F	Observe: De que material são construídas as paredes das latrinas/ sanitário?	Observe: What material are the latrine walls built from?	1. Alvenaria 2. Chapa de zinco 3. Tijolos de lama 4. Madeira 5. Ferro velho 6. Folhas de cimento 7. Capim ou caniço 8. Plástico, sacos ou pano 9. Latrinas sem paredes 20. Other	1. Masonry 2. Corrugated iron sheets 3. Mud bricks 4. Timber 5. Scrap metal 6. Cement sheets 7. Grass or reeds 8. Plastic sheets, sacking or cloth 9. No latrine walls 20. Other:
Main	1	o0220specify	str50	F	Observe: De que material são construídas as paredes das latrinas/ sanitário? (Other (please specify)) - specify	Observe: What material are the latrine walls built from? (other)	text
Main	1	o03	byte	F	Observe: De que material é construído a cobertura das latrinas?	Observe: What material is the latrine roof built from?	1. telhas 2. laje de concreto 3. chapos de zinco 4. madeira 5. ferro velho 6. capim ou caniço 7. plástico, sacos ou pano 8. nenhum 20. Other	1. Tiles 2. concrete slab 3. corrugated iron sheets 4. timber 5. scrap metal 6. Grass or reeds 7. Plastic sheets, sacking or cloth 8. None 20. Other:
Main	1	o0320specify	str49	F	Observe: De que material é construído a cobertura das latrinas? (Other (please specify)) - specify	Observe: What material is the latrine roof built from? (other)	text
Main	1	o04	byte	F	Observe/pergunte: Qual a condição da laje / piso?	Observe/ask: What is the condition of the slab / floor?	1. Em geral, em boas condições 2. Rachados ou quebrado, mas sem furos no chão ou risco aparente de colapso 3. Rachados ou quebrados, buracos no chão, mas sem risco de colapso 4. Laje ou piso parece em risco de colapso 5. Em geral apresenta boas condições, mas sem laje de concreto, o piso é de areia	1. Overall in good condition 2. Cracked or broken, but with no holes in the floor or apparent risk of collapse 3. Cracked or broken, holes in the floor, but with no risk of collapse 4. Slab or floor appears at risk of collapse 5. In general appears in good condition but there is no concrete slab
Main	1	o06	byte	F	Observe: A água está disponível perto da latrina / sanita?	Observe: Is water available near the latrine/toilet?	1. A água está disponível num recipiente 2. A água está disponível na torneira ao lado da latrina 3. A água não está disponível	1. Water is available in a container 2. Water is available at tap next to the latrine 3. Water is not available
Main	1	o07	byte	F	Observe: Existe acumulação de lixo dentro do composto?	Observe: Is there garbage accumulation inside this compound?	2. Sim, há montes de lixo 1. Sim. Não há montes de lixo, mas há algum lixo acumulado em volta do composto 0. Não, todo o lixo está contido	2. Yes, there are piles of garbage 1. Yes. There are no piles of garbage, but there is some accumulation of garbage around the compound 0. No, all garbage is contained
Main	1	o08	byte	F	Observe: Actualmente há água estagnada neste composto?	Observe: Is there currently standing water at this compound?	0. Nao 1. Sim
Main	1	o091	byte	R	Observe: Qual é a condição higiénica desta latrina?	Observe: What is the hygienic condition of this latrine? Presence of dirty water	1. TRUE 0. FALSE
Main	1	o092	byte	R		Observe: What is the hygienic condition of this latrine? Presence of solid waste	1. TRUE 0. FALSE
Main	1	o093	byte	R		Observe: What is the hygienic condition of this latrine? Presence of urine	1. TRUE 0. FALSE
Main	1	o094	byte	R		Observe: What is the hygienic condition of this latrine? Presence of anal cleaning materials used	1. TRUE 0. FALSE
Main	1	o095	byte	R		Observe: What is the hygienic condition of this latrine? Presence of feces	1. TRUE 0. FALSE
Main	1	o096	byte	F		Observe: What is the hygienic condition of this latrine? Nothing observed: the latrine looks clean and well maintained	1. TRUE 0. FALSE
Main	1	o10	byte	F	Observe: Como é que o buraco está coberto?	Observe: How is the drop hole covered?	1. Tampa ajustada no lugar (latrina) 2. Tampa flexível no lugar (latrina) 3. Sem cobertura 4. Selagem de água (despejo) 5. Selagem de água quebrada ou não funcional (despejo) 20. Other	1. Tight fitting lid in place (latrine) 2. Loose fitting lid or cover in place (latrine) 3. No cover 4. Water-seal (pour-flush) 5. Broken or non-functional water-seal (pour flush) 20. Other:
Main	1	o1020specify	str94	F	Observe: Como é que o buraco está coberto? (Other (please specify)) - specify	Observe: How is the drop hole covered? (other)	text
Main	1	o05	byte	F	PERGUNTE: de que material foi feito o revestimento da fossa ou fossa septica?	Ask: What is the septic tank made from?	1. Alvenaria 2. Conectado ao sistema de esgotos 3. Pneus 4. Madeira 5. Barris de metal ou plástico 6. Caniço 7. Nenhum 20. Other	1. Masonry 2. Connected to sewerage system 3. Tires 4. Timber 5. Metal or plastic barrels 6. Reeds 7. None 20. Other
Main	1	o0520specify	str69	F	PERGUNTE: de que material foi feito o revestimento da fossa ou fossa septica? (Other (please specify)) - specify	Ask: What is the septic tank made from? (other)	text
Main	1	o11	byte	F	Pergunte: Com que frequência líquidos transbordam ou escorrem desta latrina ou para o chão?	Ask: How often does liquid leak from this latrine or seep up through the ground near the latrine?	1. Nunca 2. Muito raro 3. Ocasionalmente 4. Frequentemente	1. Never 2. Very rarely 3. Occasionally 4. Often
Main	1	hw0	str64	F	Por favor tire uma foto do local onde os membros do agregado normalmente lavam as mãos	Take a photo of the place where HH members usually wash their hands	photo
Main	1	hw1a	byte	F	Este é o mesmo local onde lava as mãos depois de usar a latrina?	Is this the same place where you wash your hands after using the toilet?	0. Nao 1. Sim
Main	1	hw1	byte	F	OBSERVE Instalação fixa observada (Torneira de lavatório)	Where is the HWF located?	1. Na habitação 2. No pátio / quintal 3. Ao lado da latrina / sanitário 4. Objecto móvel observado (balde / jarro / chaleira) 5. Nenhuma instalação de lavagem das mãos observada	1. In dwelling 2. In yard /plot 3. Next to latrine/toilet 4. Mobile object observed (Bucket / Jug / Kettle) 5. No hand washing facility observed
Main	1	hw2	byte	F	A água está disponível nas instalações de lavagem das mãos?	Is there water avialble at the HWF to wash hands?	0. Nao 1. Sim
Main	1	hw3	byte	F	Há presença de sabão / detergente / água com sabão no local para lavagem das mãos? (1)	Is there soap/ detergent or soapy water present at the place for HW?	0. Nao 1. Sim
Main	1	hw4	byte	F	Existem sinais de que o sabão tenha sido usado recentemente nesta instalação de lavagem das mãos (por exemplo, resíduo de sabão) (1)	Are there any signs that soap has been used recently at this handwashing facility (e.g. soap residue)	0. Nao 1. Sim			ASK the following Qu if the HWF shown in HW1 was not next to the toilet/latrine (Option 3)
Main	1	hw4a	str64	F	Por favor tire uma foto do local onde os membros do agregado lavam as mãos após usar a latrina/sanitário	Take a photo of the place where HH members wash their hands after using the toilet	photo
Main	1	hw5	byte	F	Tem água disponível nessa instalação de lavagem das mãos?	is there water available to wash hands?	0. Nao 1. Sim
Main	1	hw6	byte	F	Há presença de sabão / detergente / água com sabão no local para lavagem das mãos? (2)	Is there soap/ detergent or soapy water present at the place for HW?	0. Nao 1. Sim
Main	1	hw7	byte	F	Existem sinais de que o sabão tenha sido usado recentemente nesta instalação de lavagem das mãos (por exemplo, resíduo de sabão) (2)	Are there any signs that soap has been used recently at this handwashing facility (e.g. soap residue)	0. Nao 1. Sim
Main/chefe	1	r34	byte	F	Que tipo de latrina as pessoas da sua casa mais usam?	What type of latrine do people in your HH use most often?	1. Latrina da WSUP 2. Despejo para sistema de esgoto 3. Despejo para fossa séptica 4. Despejo manual para fora ou fossa superrficial 5. Latrina com laje de concreto 6. Latrina sem laje de concreto 7. Balde 8. Plástico 9. Fecalismo a ceu aberto	1. WSUP latrine 2. flush / pour flush toilet to sewer 3. flush / pour flush to underground tank 4. flush / pour flush to onsite / above ground pit 5. pit with concrete slab 6. pit without concrete slab 7. bucket 8. bag 9. open defecation
main/chefe	1	r35	byte	F	Quem financiou a latrina / sanitário que usa frequentemente neste composto?	Who financed the latrine/ toilet you use most often?	1. Membro do agregado familiar 2. Membros do composto (em conjunto) 3. WSUP 4. Outra organização 5. Organização do Governo 6. Pessoas que não são membros da família 20. Other	1. Household members 2. Members of the compound 3. WSUP 4. Another organisation 5. Gov't organisation 6. People who are not household members 20. Other
main/chefe	1	r3520specify	str60	F	Quem financiou a latrina / sanitário que usa frequentemente neste composto? (Other (please specify)) - specify	Who financed the latrine/ toilet you use most often? (other)	text
main/chefe	1	r35dontknow	byte	R	Quem financiou a latrina / sanitário que usa frequentemente neste composto? (Don't Know)	Who financed the latrine/ toilet you use most often? (don't know)	1. TRUE 0. FALSE
main/chefe	1	r37	byte	F	Compartilha a latrina que usa frequentemente com outras famílias?	Do you share the latrine/toilet you use most often with other families?	0. Nao 1. Sim
main/chefe	1	r381	byte	R	A latrina privada possui as seguintes condições? (marque todos os que se aplicam)	Private latrine has the following attributes (tick all that apply) Cleanable concrete, tile, or masonry slab	1. TRUE 0. FALSE
main/chefe	1	r382	byte	R		Private latrine has the following attributes (tick all that apply) Masonry tile, concrete, or pedestal	1. TRUE 0. FALSE
main/chefe	1	r383	byte	R		Private latrine has the following attributes (tick all that apply) Formal latrine superstructure	1. TRUE 0. FALSE
main/chefe	1	r384	byte	R		Private latrine has the following attributes (tick all that apply) Covered ventilation tube	1. TRUE 0. FALSE
main/chefe	1	r39	byte	F	Compartilha todas as latrinas / buracos com todos os outros membros do composto ou determinadas latrinas são designadas para uso de determinadas famílias / gêneros / outros grupos?	Do you share all latrine stalls/drop holes with all other compound members or are certain stalls/drop holes designated for use by certain households/genders/other groups?	1. Todos os membros do composto compartilham a mesma latrina / sanitário 2. Minha casa usa um banheiro / latrina específica 3. Latrinas / sanitários são separados por gênero 4. Latrinas / sanitários são separados de acordo com as famílias	1. All compound members share the same latrine/toilet 2. My household uses a specific toilet/latrine 3. Latrine/toilets are separated by gender 4. Latrine/toilets are separated by families
main/chefe	1	r40	byte	F	Quantas famílias compartilham a latrina / sanitário que usa frequentemente?	How many families share the latrine/ toilet you use most often?	0. Apenas seu agregado 1. 2- 3 agregados 2. 4 – 5 agregados 3. 5 – 10 agregados 4. Mais 10 agregados	0. Just your household 1. 2- 3 households 2. 4 – 5 households 3. 5 – 10 households 4. More than 10 households
main/chefe	1	r41	byte	F	Quantas pessoas, incluindo a si e as crianças, compartilham a latrina / sanitário que usa frequentemente?	How many people including children share the latrine /toielt you use most often?	0. 1- 5 pessoas 1. 6-10 pessoas 2. 11 – 15 pessoas 3. 16 – 20 pessoas 4. Mais de 20 pessoas	0. 1- 5 people 1. 6-10 people 2. 11 – 15 people 3. 16 – 20 people 4. More than 20 people
main/chefe	1	r42	byte	F	Qualquer pessoa (publico em geral) pode usar a latrina / sanitário que usa frequentemente?	Can anyone (general public) use the toilet you use most often?	0. Nao 1. Sim
main/chefe	1	r43	byte	F	As latrinas / sanitários podem ser trancadas por fora?	Can the toilet/latrine be locked from the outside?	0. Nao 1. Sim
main	1	r44	byte	F	Você ou os membros da sua família têm a chave para o sanitário / latrina que usam frequentemente?	Do members of your family have a key for the toilet/ latrine you use most often?	0. Nao 1. Sim
main	1	r45	byte	F	Há momentos em que gostarias de usar a latrina / sanitário, mas não tem a chave?	Are there times when you need to use the toilet/latrine but you don't have a key?	0. Nao 1. Sim
main	1	r46	byte	F	Tens de sempre esperar para usar o sanitário / latrina?	Do you ever have to wait to use the toielet/latrine?	0. Nao 1. Sim
main	1	r47	byte	F	Em média, quantos minutos tem que esperar?	On average how many minutes do you have to wait?	integer
main/chefe	1	or1	byte	F	Existe algum comité de gestão no seu composto para lidar com a questão de operação e gestão de saneamento?	Do you have a committee on your compound to oversee operation and management of sanitation?	0. Nao 1. Sim
main/chefe	1	or2	byte	F	É membro de algum comité de gestão?	Are you a member of the committee?	0. Nao 1. Sim
main/chefe	1	or3	byte	F	Já participou em algum encontro sobre práticas e uso de latrina/sanitária e sua operação e gestão?	Have you participated in any training on use and maintenance of the latrine/toilet	0. Nao 1. Sim
main/chefe	1	or4	byte	F	Existe alguma organização baseada na comunidade no seu bairro que trabalhe em prol do saneamento?	Is there a CBO in your area which works in sanitation?	0. Nao 1. Sim
main/chefe	1	or4dontknow	byte	R	Existe alguma organização baseada na comunidade no seu bairro que trabalhe em prol do saneamento? (Don't Know)	Is there a CBO in your area which works in sanitation? (DK)	1. TRUE 0. FALSE
main/chefe	1	or51	byte	R	Sabe o nome da organização baseada na comunidade?	What is the name of the CBO? Thlavane	1. TRUE 0. FALSE
main/chefe	1	or52	byte	R		What is the name of the CBO? Ajudem	1. TRUE 0. FALSE
main/chefe	1	or53	byte	R		What is the name of the CBO? Kuthunga	1. TRUE 0. FALSE
main/chefe	1	or54	byte	R		What is the name of the CBO? ATWVS	1. TRUE 0. FALSE
main/chefe	1	or55	byte	R		What is the name of the CBO? Amandla	1. TRUE 0. FALSE
main/chefe	1	or56	byte	R		What is the name of the CBO? ACADEC	1. TRUE 0. FALSE
main/chefe	1	or57	byte	R		What is the name of the CBO? Bongo Mbilo	1. TRUE 0. FALSE
main/chefe	1	or58	byte	R		What is the name of the CBO? Modac	1. TRUE 0. FALSE
main/chefe	1	or520	byte	R	Sabe o nome da organização baseada na comunidade? (Other (please specify)) - specify	What is the name of the CBO? (other)	1. TRUE 0. FALSE
main/chefe	1	or520specify	str61			What is the name of the CBO? (other)	text
main/chefe	1	or5dontknow	byte	R	Sabe o nome da organização baseada na comunidade? (Don't Know)	What is the name of the CBO? (don't know)	1. TRUE 0. FALSE
main/chefe	1	or6	byte	F	Alguma vez recebeu visitas domiciliárias da OBC ou WSUP?	Have you ever received HH visits from a CBO or WSUP?	0. Sim, OBC 1. Sim WSUP 2. Sim OBC e/o WSUP 3. Nao	0. Yes, from a CBO 1. Yes, from WSUP 2. Yes from either CBO or WSUP 3. no
main/chefe	1	or6dontknow	byte	R	Alguma vez recebeu visitas domiciliárias da OBC ou WSUP? (Don't Know)	Have you ever received HH visits from a CBO or WSUP? (Don't know)	1. TRUE 0. FALSE
main/chefe	1	or7	int	F	Quantas visitas recebeu?	How many visits have you received?	integer
main/chefe	1	or7a	int	F	Quando foi a primeira visita que recebeu? (Ano)	When was the first visit? (year)	integer (year)
main/chefe	1	v147	byte	R	Quando foi a primeira visita que recebeu? (Ano) (Don't Know)	When was the first visit (don't know)	1. TRUE 0. FALSE
main/chefe	1	or8	int	F	Quando foi a última visita que recebeu? (ano)	When was the last visit (year)	integer (year)
main/chefe	1	or8dontknow	byte	R	Quando foi a última visita que recebeu? (ano) (Don't Know)	When was the last visit (don't know)	1. TRUE 0. FALSE
main/chefe	1	or90	byte	F	Durante as visitas, lembra-se de ter discutido alguns dos pontos abaixo? (marque todos que se aplicam)	During the visits do you remember if any of the following points were discussed? Use of latrines/ toilets	0. Uso de latrinas/sanitários 1. Esvaziamento de Latrinas/sanitários 2. Limpeza e manutenção de latrinas/sanitário 3. Gestão de custos para as latrinas/sanitários 4. Promoção de higiene (ex. lavagem das mãos) 20. Other	0. Use of latrines/toilets 1. Emptying 2. Cleaning and maintenance 3. Manageing costs 4. Hygiene promotion (eg HWWS) 20. Other
main/chefe	1	or91	byte	R		During the visits do you remember if any of the following points were discussed? Emptying of latrines/ toilets	1. TRUE 0. FALSE
main/chefe	1	or92	byte	R		During the visits do you remember if any of the following points were discussed? Cleaning and maintenance of latrines/ toilets	1. TRUE 0. FALSE
main/chefe	1	or93	byte	R		During the visits do you remember if any of the following points were discussed? Cost/ management of toilets/ latrines	1. TRUE 0. FALSE
main/chefe	1	or94	byte	R		During the visits do you remember if any of the following points were discussed? Hygiene promotion (e.g. washing hands)	1. TRUE 0. FALSE
main/chefe	1	or920	byte	F	Durante as visitas, lembra-se de ter discutido alguns dos pontos abaixo? (marque todos que se aplicam) (Other (please specify)) - specify	During the visits do you remember if any of the following points were discussed? Other	1. TRUE 0. FALSE
main/chefe	1	or920specify	str83			Text	text
main/chefe	1	c01	byte	F	Estava a viver neste composto quando a latrina / sanitário que usa frequentemente foi construído?	Were you living on this compound when the toilet/ latrine you use most often was constructed?	0. Nao 1. Sim
main/chefe	1	c01a	byte	F	O que aconteceu com a latrina que usava antes?	What happened to the latrine you used before?	1. Abandonou 2. Coberto com terra 3. Coberto com lixo 4. Coberto com outros 5. Vazio 20. Other	1. Abandoned 2. Covered with earth 3. Covered with garbage 4. Covered with other 5. Emptied 20. Other
main/chefe	1	c01a20specify	str68	F	O que aconteceu com a latrina que usava antes? (Other (please specify)) - specify	What happened to the latrine you used before? (other)	text
main/chefe	1	c060	byte	R	A necessidade de fazer alguma contribuição para os custos da construção da latrina causou alguma demora na construção da mesma?	Did the need to contribute to the cost of building the latrine cause any delay to construction of the latrine? NO	1. TRUE 0. FALSE
main/chefe	1	c061	byte	R		Did the need to contribute to the cost of building the latrine cause any delay to construction of the latrine? Yes, it was difficult for this HH to contribute to the construction of the latrine	1. TRUE 0. FALSE
main/chefe	1	c062	byte	R		Did the need to contribute to the cost of building the latrine cause any delay to construction of the latrine? Yes, it was difficult for other HHs to contribute to the contruction of the latrine	1. TRUE 0. FALSE
main/chefe	1	c063	byte	R		Did the need to contribute to the cost of building the latrine cause any delay to construction of the latrine? Yes it was difficult for the landlord to contribute to the cost of the latrine	1. TRUE 0. FALSE
main/chefe	1	c06dontknow	byte	F	A necessidade de fazer alguma contribuição para os custos da construção da latrina causou alguma demora na construção da mesma? (Don't Know)	Did the need to contribute to the cost of building the latrine cause any delay to construction of the latrine? (DK)	1. TRUE 0. FALSE
main/chefe	1	f01	int	F	Em que ano os residentes deste composto começaram a usar a latrina / sanitário que usa frequentemente?	In what year did the residents of this compound begin to use the latrine/ toilet you use most often?	integer (MT)
main/chefe	1	f01dontknow	byte	R	Em que ano os residentes deste composto começaram a usar a latrina / sanitário que usa frequentemente? (Don't Know)	In what year did the residents of this compound begin to use the latrine/ toilet you use most often? (DK)	1. TRUE 0. FALSE
main/chefe	1	f01a	byte	F	Em que época do ano?	In what part of the year?	1. Inícios 2. Meados 3. Finais	1. Start 2. Middle 3. End
main/chefe	1	f01adontknow	byte	F	Em que época do ano? (Don't Know)	In what part of the year? (DK)	1. TRUE 0. FALSE
main/chefe	1	cl01	byte	F	Em geral - quem é responsável pela limpeza da latrina / sanitário que usa frequentemente?	In general – who is responsible for cleaning the latrine/ toilet you use most often?	1. Proprietário 2. Homens do composto 3. Mulheres do composto 4. Todos do composto
main/chefe	1	cl02	byte	F	Existe um comitê designado para limpar as latrinas neste composto?	Is there a committee assigned to cleaning the latrines in this compound?	0. Nao 1. Sim
main/chefe	1	cl03	byte	F	Existe uma escala / cronograma para limpar a latrina?	Is there a rota/schedule for cleaning the latrine?	0. Nao 1. Sim 2. Sim, mas não escrito
main/chefe	1	cl05	byte	F	As pessoas aderem à escala / cronograma de limpeza?	Do people adhere to the cleaning schedule/rota?	1. Ninguém adere 2. Algumas pessoas aderem 3. Todos aderem
main/chefe	1	cl06	byte	F	Quão satisfeito está com a limpeza da latrina / sanitário que usa frequentemente?	How satisfied are you with the cleanliness of the latrine/toilet you use most often?	0. Muito Insatisfeito 1. Insatisfeito 2. Nem satisfeito nem insatisfeito 3. Satisfeito 4. Muito satisfeito
main/chefe	1	cl07	byte	F	Com que frequência limpa a latrina / sanitário que usa frequentemente?	How often do you clean the toilet/latrine you use most often?	1. uma vez por dia 2. duas ou três vezes por semana 3. uma vez por semana 4. duas ou três vezes por mês 5. uma vez por mês 6. menos de uma vez por mês
main/chefe	1	cl08	int	F	Em uma semana, quanto tempo o seu agregado gasta em média na limpeza e manutenção do sanitário / latrina que usa com mais frequência?	In a week, how much time does your household spend on average on cleaning and maintaining the toilet/latrine you use most often?	integer (MT)
main/chefe	1	cl08dontknow	byte	R	Em uma semana, quanto tempo o seu agregado gasta em média na limpeza e manutenção do sanitário / latrina que usa com mais frequência? (Don't Know)	In a week, how much time does your household spend on average on cleaning and maintaining the toilet/latrine you use most often? (DK)	1. TRUE 0. FALSE
main/chefe	1	cl09	int	F	Em uma semana, quanto tempo o proprietário gasta em média na limpeza e manutenção do sanitário / latrina que usa com mais frequência?	In a week, how much time does your landlord spend on average on cleaning and maintaining the toilet/latrine you use most often?	integer (MT)
main/chefe	1	cl09notapplicable	byte	R	Em uma semana, quanto tempo o proprietário gasta em média na limpeza e manutenção do sanitário / latrina que usa com mais frequência? (Not Applicable)	In a week, how much time does your landlord spend on average on cleaning and maintaining the toilet/latrine you use most often? (n/A)	1. TRUE 0. FALSE
main/chefe	1	cl09dontknow	byte	R	Em uma semana, quanto tempo o proprietário gasta em média na limpeza e manutenção do sanitário / latrina que usa com mais frequência? (Don't Know)	In a week, how much time does your landlord spend on average on cleaning and maintaining the toilet/latrine you use most often? (DK)	1. TRUE 0. FALSE
main/chefe	1	cl10	int	F	Em uma semana quanto tempo os outros agregados gastam em média na limpeza e manutenção do sanitário / latrina que usa com mais frequência?	In a week, how much time do the other HHs spend on average on cleaning and maintaining the toilet/latrine you use most often?	integer (MT)
main/chefe	1	cl10notapplicable	str4	F	Em uma semana quanto tempo os outros agregados gastam em média na limpeza e manutenção do sanitário / latrina que usa com mais frequência? (Not Applicable)	In a week, how much time do the other HHs spend on average on cleaning and maintaining the toilet/latrine you use most often? (N/A)	HHs spend on average on cleaning and maintaining the toilet/latrine you use most often? (N/A
main/chefe	1	cl10dontknow	byte	F	Em uma semana quanto tempo os outros agregados gastam em média na limpeza e manutenção do sanitário / latrina que usa com mais frequência? (Don't Know)	In a week, how much time do the other HHs spend on average on cleaning and maintaining the toilet/latrine you use most often? (DK)	HHs spend on average on cleaning and maintaining the toilet/latrine you use most often? (DK
main/chefe	1	cl11	byte	F	Quantas vezes na última semana limpou pessoalmente a latrina / casa de banho?	How many times in the last week did you personally clean the latrine/toilet?	integer (MT)
main/chefe	1	cl34	byte	F	Em geral, quem toma decisões sobre reparações no sanitário / latrina que usa frequentemente?	In general, who makes decisions about repairs to the toilet/latrine you use most often?	1. Proprietário 2. Chefe do composto 3. Homens do composto 4. Mulheres do composto 5. Todos no composto
main/chefe	1	cl35	byte	F	Faz uma contribuição regular para um fundo de manutenção do sanitário/ latrina?	Do you make a regular contribution to a toilet/latrine maintenance fund?	0. Nao 1. Sim
main/chefe	1	cl36	int	F	Quanto o seu agregado contribui mensalmente?	How much does your HH contribute monthly?	integer
main/chefe	1	cl37	byte	F	Todas as outras famílias fazem a mesma contribuição?	Do all other households make the same contribution?	0. Nao 1. Sim 2. Todos, com excepção do proprietário
main/chefe	1	cl37dontknow	byte	R	Todas as outras famílias fazem a mesma contribuição? (Don't Know)	Do all other households make the same contribution? (DK)	1. TRUE 0. FALSE
main/chefe	1	cl381	byte	R	Do fundo de manutenção, quais dos itens a seguir foram reparados no último ano? (marque todos os que se aplicam)	From the maintenance fund, which of the following items were repaired in the last year? Door	1. TRUE 0. FALSE
main/chefe	1	cl382	byte	R		From the maintenance fund, which of the following items were repaired in the last year? Windows	1. TRUE 0. FALSE
main/chefe	1	cl383	byte	R		From the maintenance fund, which of the following items were repaired in the last year? Door	1. TRUE 0. FALSE
main/chefe	1	cl384	byte	R		From the maintenance fund, which of the following items were repaired in the last year? Floor	1. TRUE 0. FALSE
main/chefe	1	cl385	byte	R		From the maintenance fund, which of the following items were repaired in the last year? Wall	1. TRUE 0. FALSE
main/chefe	1	cl386	byte	R		From the maintenance fund, which of the following items were repaired in the last year? Water/storage connection	1. TRUE 0. FALSE
main/chefe	1	cl387	byte	R		From the maintenance fund, which of the following items were repaired in the last year? Repairing water tank	1. TRUE 0. FALSE
main/chefe	1	cl388	byte	R		From the maintenance fund, which of the following items were repaired in the last year? Key	1. TRUE 0. FALSE
main/chefe	1	cl3820	byte	R		From the maintenance fund, which of the following items were repaired in the last year? No money was spent on repairs	1. TRUE 0. FALSE
main/chefe	1	cl3820specify	str43	F	Do fundo de manutenção, quais dos itens a seguir foram reparados no último ano? (marque todos os que se aplicam) (Other (please specify)) - specify	From the maintenance fund, which of the following items were repaired in the last year? (mark all which apply) (other)	text
main/chefe	1	cl38dontknow	byte	R	Do fundo de manutenção, quais dos itens a seguir foram reparados no último ano? (marque todos os que se aplicam) (Don't Know)	From the maintenance fund, which of the following items were repaired in the last year? (mark all which apply) (DK)	1. TRUE 0. FALSE
main/chefe	1	cl391	byte	R	Foi gasto algum dinheiro na reparação dos seguintes itens nos últimos 12 meses (marque todas que se aplicam)	In the last year, has your family spent to repair or replace the following items on the latrine/toilet which you use most often? Door	1. TRUE 0. FALSE
main/chefe	1	cl392	byte	R		In the last year, has your family spent to repair or replace the following items on the latrine/toilet which you use most often? Windows	1. TRUE 0. FALSE
main/chefe	1	cl393	byte	R		In the last year, has your family spent to repair or replace the following items on the latrine/toilet which you use most often? Floor	1. TRUE 0. FALSE
main/chefe	1	cl394	byte	R		In the last year, has your family spent to repair or replace the following items on the latrine/toilet which you use most often? Walls	1. TRUE 0. FALSE
main/chefe	1	cl395	byte	R		In the last year, has your family spent to repair or replace the following items on the latrine/toilet which you use most often? Water storage/connection	1. TRUE 0. FALSE
main/chefe	1	cl396	byte	R		In the last year, has your family spent to repair or replace the following items on the latrine/toilet which you use most often? Repairing water tank	1. TRUE 0. FALSE
main/chefe	1	cl397	byte	R		In the last year, has your family spent to repair or replace the following items on the latrine/toilet which you use most often? Key	1. TRUE 0. FALSE
main/chefe	1	cl398	byte	R		In the last year, has your family spent to repair or replace the following items on the latrine/toilet which you use most often? No money spent on repairs	1. TRUE 0. FALSE
main/chefe	1	cl3920	byte	R		In the last year, has your family spent to repair or replace the following items on the latrine/toilet which you use most often? Other	1. TRUE 0. FALSE
main/chefe	1	cl54	byte	F	Quanto o proprietário contribui para manter a latrina / sanitário que usa frequentemente?	How much does the landlord contribute to maintaining the latrine/toilet used most often?	1. Mais dinheiro do que este agregado familiar 2. Sobre o mesmo valor que esta casa 3. Menos dinheiro do que esta casa 4. Não gasta dinheiro com isso
main/chefe	1	cl54dontknow	byte	R	Quanto o proprietário contribui para manter a latrina / sanitário que usa frequentemente? (Don't Know)	How much does the landlord contribute to maintaining the latrine/toilet used most often? (DK)	1. TRUE 0. FALSE
main/chefe		comments	str349	F	Comments	Comments	integer (MT)
main/chefe		e01	str16	F	Record time at end of interview	Record time at end of interview	integer (MT)
main		hhtot	int	R	Total numbe rof people in household	Total numbe of people in household	integer
chefe		v63	str63
combined		english_comments	str296	C	Comments	comments translated	text
